# Supplementary material for: Pretreatment of Plastic Waste: Removal of Colorants from HDPE Using Biosolvents
Source: Molecules. 2021 Dec 24;27(1):98. doi: 10.3390/molecules27010098 (PMC8746977; doi:10.3390/molecules27010098)
Supplement: Supplementary file 1 [file molecules-27-00098-s001.zip]

Archive with 1 entries (1 files):
- molecules-1511930-supplementary.pdf
